# Supplementary material for: A change point analysis protocol for comparing intracellular transport by different molecular motor combinations
Source: Math Biosci Eng. Author manuscript; Available in PMC 2023 Jan 6. (PMC9817212; doi:10.3934/mbe.2021442)
Supplement: supplemental material [file NIHMS1850682-supplement-supplemental_material.zip]

Archive with 4 entries (4 files):
- mbe-18-06-442 supplementary/Methods_SI.pdf
- mbe-18-06-442 supplementary/SI_DDB.pdf
- mbe-18-06-442 supplementary/SI_Kin1.pdf
- mbe-18-06-442 supplementary/SI_Kin1DDB.pdf
